# Supplementary material for: Chemoselectivity change in catalytic hydrogenolysis enabling urea-reduction to formamide/amine over more reactive carbonyl compounds
Source: Nat Commun. 2023 Jun 12;14:3279. doi: 10.1038/s41467-023-38997-2 (PMC10261097; doi:10.1038/s41467-023-38997-2)
Supplement: Supplementary file 3 — Source Data [file 41467_2023_38997_MOESM3_ESM.xlsx]

## Sheet: Supplementary Fig 25
entry	time	1a	2a	3a
	(h)	(M)	(M)	(M)
1	0	0.167	0	0
2	2	0.155	0.007	0.01
3	4	0.15	0.015	0.017
4	6	0.143	0.022	0.023
5	8	0.132	0.028	0.032
6	12	0.118	0.045	0.048
7	16	0.095	0.067	0.07
8	20	0.083	0.078	0.082
9	28	0.052	0.11	0.115
10	38	0.033	0.125	0.128
11	48	0.025	0.133	0.137

## Sheet: Supplementary Figs 16a,27-31
Hydrogenolysis of 1a under various concentrations of 1a ([1a]0 = 0.042 M).
entry	time	1a	2a	3a
	(s)	(M)	(M)	(M)
1	0	0.042	0	0
2	21600	0.038	0.003	0.004
3	28800	0.036	0.005	0.006
4	43200	0.035	0.007	0.007
Hydrogenolysis of 1a under various concentrations of 1a ([1a]0 = 0.083 M).
entry	time	1a	2a	3a
	(s)	(M)	(M)	(M)
1	0	0.083	0	0
2	21600	0.074	0.008	0.008
3	28800	0.073	0.009	0.01
4	43200	0.069	0.014	0.015
Hydrogenolysis of 1a under various concentrations of 1a ([1a]0 = 0.125 M).
entry	time	1a	2a	3a
	(s)	(M)	(M)	(M)
1	0	0.125	0	0
2	21600	0.111	0.013	0.013
3	28800	0.106	0.018	0.018
4	43200	0.095	0.028	0.029
Hydrogenolysis of 1a under various concentrations of 1a ([1a]0 = 0.167 M).
entry	time	1a	2a	3a
	(s)	(M)	(M)	(M)
1	0	0.167	0	0
2	14400	0.155	0.01	0.012
3	21600	0.148	0.017	0.017
4	28800	0.14	0.025	0.025
5	43200	0.13	0.035	0.035
Initial reaction rates under various initial concentrations of 1a.
entry	[1a]0	v (1a)	v (2a)	v (3a)
	(M)	(M s-1)	(M s-1)	(M s-1)
1	4.17 × 10-2	-1.6 ± 0.3 × 10-7	1.6 ± 0.2 × 10-7	1.6 ± 0.3 × 10-7
2	8.33 × 10-2	-3.3 ± 0.4 × 10-7	3.2 ± 0.3 × 10-7	3.5 ± 0.2 × 10-7
3	1.25 × 10-1	-6.9 ± 0.3 × 10-7	6.3 ± 0.2 × 10-7	6.6 ± 0.4 × 10-7
4	1.67 × 10-1	-8.7 ± 0.4 × 10-7	8.3 ± 0.4 × 10-7	8.2 ± 0.3 × 10-7

## Sheet: Supplementary Figs 16b,33-37
Hydrogenolysis of 1a under various H2 pressures (H2 pressure = 0.5 MPa).
entry	time	1a	2a	3a
	(s)	(M)	(M)	(M)
1	0	0.167	0	0
2	14400	0.15	0.015	0.017
3	21600	0.142	0.023	0.025
4	28800	0.133	0.032	0.033
Hydrogenolysis of 1a under various H2 pressures (H2 pressure = 1.0 MPa).
entry	time	1a	2a	3a
	(s)	(M)	(M)	(M)
1	0	0.167	0	0
2	14400	0.15	0.015	0.017
3	21600	0.143	0.022	0.023
4	28800	0.132	0.028	0.032
Hydrogenolysis of 1a under various H2 pressures (H2 pressure = 2.0 MPa).
entry	time	1a	2a	3a
	(s)	(M)	(M)	(M)
1	0	0.167	0	0
2	14400	0.15	0.015	0.017
3	21600	0.138	0.023	0.025
4	28800	0.132	0.028	0.032
Hydrogenolysis of 1a under various H2 pressures (H2 pressure = 3.0 MPa).
entry	time	1a	2a	3a
	(s)	(M)	(M)	(M)
1	0	0.167	0	0
2	14400	0.147	0.017	0.018
3	21600	0.138	0.025	0.023
4	28800	0.132	0.033	0.035
Initial reaction rates under various initial H2 pressures.
entry	[H2]0	v (1a)	v (2a)	v (3a)
	(MPa)	(M s-1)	(M s-1)	(M s-1)
1	0.5	-1.2 ± 0.0 × 10-6	1.10 ± 0.02 × 10-6	1.2 ± 0.0 × 10-6
2	1	-1.2 ± 0.1 × 10-6	9.9 ± 0.3 × 10-7	1.09 ± 0.03 × 10-6
3	2	-1.2 ± 0.1 × 10-6	1.0 ± 0.1 × 10-6	1.11 ± 0.03 × 10-6
4	3	-1.2 ± 0.1 × 10-6	1.2 ± 0.0 × 10-6	1.2 ± 0.1 × 10-6

## Sheet: Supplementary Figs 16c,39-43
Hydrogenolysis of 1a under various concentrations of 4 ([4]0 = 0.83 mM).
entry	time	1a	2a	3a
	(s)	(M)	(M)	(M)
1	0	0.167	0	0
2	14400	0.158	0.007	0.008
3	28800	0.15	0.015	0.017
4	43200	0.143	0.022	0.023
5	57600	0.137	0.03	0.032
6	72000	0.13	0.035	0.037
Hydrogenolysis of 1a under various concentrations of 4 ([4]0 = 1.67 mM).
entry	time	1a	2a	3a
	(s)	(M)	(M)	(M)
1	0	0.167	0	0
2	14400	0.155	0.01	0.012
3	21600	0.148	0.017	0.017
4	28800	0.14	0.025	0.025
5	43200	0.13	0.035	0.035
Hydrogenolysis of 1a under various concentrations of 4 ([4]0 = 3.33 mM).
entry	time	1a	2a	3a
	(s)	(M)	(M)	(M)
1	0	0.167	0	0
2	14400	0.148	0.017	0.017
3	21600	0.137	0.027	0.028
4	43200	0.115	0.048	0.052
Hydrogenolysis of 1a under various concentrations of 4 ([4]0 = 5.00 mM).
entry	time	1a	2a	3a
	(s)	(M)	(M)	(M)
1	0	0.167	0	0
2	7200	0.155	0.007	0.01
3	14400	0.15	0.015	0.017
4	21600	0.143	0.022	0.023
5	28800	0.132	0.028	0.032
6	43200	0.118	0.045	0.048
Hydrogenolysis of 1a under various concentrations of 4 ([4]0 = 6.67 mM).
entry	time	1a	2a	3a
	(s)	(M)	(M)	(M)
1	0	0.167	0	0
2	14400	0.148	0.018	0.018
3	21600	0.14	0.025	0.027
4	28800	0.13	0.035	0.037
Hydrogenolysis of 1a under various concentrations of 4 ([4]0 = 8.33 mM).
entry	time	1a	2a	3a
	(s)	(M)	(M)	(M)
1	0	0.167	0	0
2	14400	0.147	0.017	0.018
3	21600	0.137	0.027	0.028
4	28800	0.13	0.033	0.035
Initial reaction rates under various initial concentrations of 4.
entry	[4]0	v (1a)	v (2a)	v (3a)
	(M)	(M s-1)	(M s-1)	(M s-1)
1	8.33 × 10-4	-5.1 ± 0.1 × 10-7	5.0 ± 0.1 × 10-7	5.2 ± 0.2 × 10-7
2	1.67 × 10-3	-8.7 ± 0.4 × 10-7	8.3 ± 0.4 × 10-7	8.2 ± 0.3 × 10-7
3	3.33 × 10-3	-1.2 ± 0.1 × 10-6	1.12 ± 0.05 × 10-6	1.2 ± 0.1 × 10-6
4	5.00 × 10-3	-1.1 ± 0.1 × 10-6	1.04 ± 0.02 × 10-6	1.09 ± 0.03 × 10-6
5	6.67 × 10-3	-1.26 ± 0.02 × 10-6	1.20 ± 0.05 × 10-6	1.26 ± 0.02 × 10-6
6	8.33 × 10-3	-1.3 ± 0.1 × 10-6	1.18 ± 0.05 × 10-6	1.2 ± 0.1 × 10-6

## Sheet: Supplementary Fig 16d,45-49
Hydrogenolysis of 1a under various concentrations of KOtBu ([KOtBu]0 = 1.4 mM).
entry	time	1a	2a	3a
	(s)	(M)	(M)	(M)
1	0	0.167	0	0
2	7200	0.147	0.013	0.015
3	14400	0.132	0.03	0.032
4	21600	0.117	0.042	0.045
Hydrogenolysis of 1a under various concentrations of KOtBu ([KOtBu]0 = 2.1 mM).
entry	time	1a	2a	3a
	(s)	(M)	(M)	(M)
1	0	0.167	0	0
2	7200	0.14	0.017	0.018
3	14400	0.123	0.035	0.035
4	21600	0.112	0.045	0.05
Hydrogenolysis of 1a under various concentrations of KOtBu ([KOtBu]0 = 2.9 mM).
entry	time	1a	2a	3a
	(s)	(M)	(M)	(M)
1	0	0.167	0	0
2	5400	0.148	0.017	0.018
3	10800	0.137	0.03	0.03
4	14400	0.128	0.037	0.038
Hydrogenolysis of 1a under various concentrations of KOtBu ([KOtBu]0 = 4.2 mM).
entry	time	1a	2a	3a
	(s)	(M)	(M)	(M)
1	0	0.167	0	0
2	3600	0.155	0.012	0.012
3	7200	0.132	0.027	0.027
4	14400	0.108	0.045	0.05
Hydrogenolysis of 1a under various concentrations of KOtBu ([KOtBu]0 = 6.3 mM).
entry	time	1a	2a	3a
	(s)	(M)	(M)	(M)
1	0	0.167	0	0
2	5400	0.145	0.013	0.022
3	8100	0.13	0.033	0.037
4	10800	0.117	0.04	0.048
Initial reaction rates under various initial concentrations of KOtBu.
entry	[KOtBu]0	v (1a)	v (2a)	v (3a)
	(M)	(M s-1)	(M s-1)	(M s-1)
1	1.39 × 10-3	-2.3 ± 0.1 × 10-6	2.0 ± 0.1 × 10-6	2.1 ± 0.1 × 10-6
2	2.08 × 10-3	-2.5 ± 0.3 × 10-6	2.1 ± 0.2 × 10-6	2.3 ± 0.1 × 10-6
3	2.92 × 10-3	-2.6 ± 0.2 × 10-6	2.6 ± 0.2 × 10-6	2.6 ± 0.2 × 10-6
4	4.17 × 10-3	-4.2 ± 0.4 × 10-6	3.1 ± 0.2 × 10-6	3.5 ± 0.1 × 10-6
5	6.25 × 10-3	-4.6 ± 0.2 × 10-6	3.9 ± 0.6 × 10-6	4.5 ± 0.2 × 10-6
